# Supplementary material for: Regulation of mammalian nucleotide metabolism and biosynthesis
Source: Nucleic Acids Res. 2015 Jan 27;43(4):2466–85. doi: 10.1093/nar/gkv047 (PMC4344498; doi:10.1093/nar/gkv047)
Supplement: Supplementary Data [file gkv047_supplementary_data.zip]

Archive with 1 entries (1 files):
- nar-02747-survey-d-2014-File004.pdf
